# Supplementary material for: Osa-miR11117 Targets OsPAO4 to Regulate Rice Immunity against the Blast Fungus Magnaporthe oryzae
Source: Int J Mol Sci. 2023 Nov 7;24(22):16052. doi: 10.3390/ijms242216052 (PMC10670930; doi:10.3390/ijms242216052)
Supplement: Supplementary file 1 [file ijms-24-16052-s001.zip]

Archive with 2 entries (2 files):
- ijms-2683114 - Figures S1-S4.pdf
- ijms-2683114-supplementary.pdf
